# Supplementary material for: Mechanisms Underlying Synergistic Killing of Polymyxin B in Combination with Cannabidiol against Acinetobacter baumannii: A Metabolomic Study
Source: Pharmaceutics. 2022 Apr 3;14(4):786. doi: 10.3390/pharmaceutics14040786 (PMC9025570; doi:10.3390/pharmaceutics14040786)
Supplement: Supplementary file 1 [file pharmaceutics-14-00786-s001.zip]

Archive with 1 entries (1 files):
- pharmaceutics-1611562-supplementary.pdf
